# Supplementary material for: Upper Limb Motor Planning in Individuals with Cerebral Palsy Aged between 3 and 21 Years Old: A Systematic Review
Source: Brain Sci. 2021 Jul 12;11(7):920. doi: 10.3390/brainsci11070920 (PMC8306670; doi:10.3390/brainsci11070920)
Supplement: Supplementary file 1 [file brainsci-11-00920-s001.zip]

Archive with 1 entries (1 files):
- brainsci-1273043-supplementary.pdf
